# Supplementary material for: CBS-derived H2S facilitates host colonization of Vibrio cholerae by promoting the iron-dependent catalase activity of KatB
Source: PLoS Pathog. 2021 Jul 20;17(7):e1009763. doi: 10.1371/journal.ppat.1009763 (PMC8324212; doi:10.1371/journal.ppat.1009763)
Supplement: S3 Table — (XLSX) [file ppat.1009763.s015.xlsx]

## Sheet: p<0.05 and FoldChange>1.2
			LFQ Intensity						Intensity Statistics
Gene ID	UniProt ID	Proteins	c2x-1	c2x-2	c2x-3	cbs-1	cbs-2	cbs-3	cbs/c2x ratio	p-value
VC1061	Q9KT44	Cysteine synthase/cystathionine beta-synthase family protein OS=Vibrio cholerae serotype O1 (strain ATCC 39315 / El Tor Inaba N16961) OX=243277 GN=VC_1061 PE=4 SV=1	1.3124e+07	3811200	3913400	29400000	24700000	19200000	4.54243	0.014901
VC0139	Q9KVK4	DPS family protein OS=Vibrio cholerae serotype O1 (strain ATCC 39315 / El Tor Inaba N16961) OX=243277 GN=VC_0139 PE=1 SV=1	1886300	2582900	3169200	8936300	12400000	9315400	4.15921	0.00269197
VC1872	Q9KQX5	AAA_PrkA domain-containing protein OS=Vibrio cholerae serotype O1 (strain ATCC 39315 / El Tor Inaba N16961) OX=243277 GN=VC_1872 PE=4 SV=1	4668400	3408400	4126400	9385700	10800000	15600000	2.98655	0.0148107
VC2618	Q9KNW2	Acetylornithine aminotransferase OS=Vibrio cholerae serotype O1 (strain ATCC 39315 / El Tor Inaba N16961) OX=243277 GN=argD PE=3 SV=1	2377200	3.49295e+06	4.15863e+06	8349500	9.61063e+06	8.36573e+06	2.75847	0.00123495
VC0972	Q9KTD0	Porin, putative OS=Vibrio cholerae serotype O1 (strain ATCC 39315 / El Tor Inaba N16961) OX=243277 GN=VC_0972 PE=4 SV=1	41000000	39700000	34700000	81100000	109000000	107000000	2.6024	0.00274329
VC2187	P0C6C5	Flagellin C OS=Vibrio cholerae serotype O1 (strain ATCC 39315 / El Tor Inaba N16961) OX=243277 GN=flaC PE=3 SV=1	2812000	2917100	3214500	6118300	8865900	6462300	2.40848	0.00880134
VC2230	Q9KPY2	Phosphoheptose isomerase OS=Vibrio cholerae serotype O1 (strain ATCC 39315 / El Tor Inaba N16961) OX=243277 GN=gmhA PE=1 SV=1	778580	2094900	1935200	2850300	4091300	2830400	2.35882	0.0481691
VC0966	Q9KTD6	Phosphocarrier protein HPr OS=Vibrio cholerae serotype O1 (strain ATCC 39315 / El Tor Inaba N16961) OX=243277 GN=ptsH PE=3 SV=1	10500000	19400000	17700000	25900000	33400000	29200000	1.94601	0.0173783
VC0306	Q9KV51	Thioredoxin OS=Vibrio cholerae serotype O1 (strain ATCC 39315 / El Tor Inaba N16961) OX=243277 GN=VC_0306 PE=3 SV=1	5257900	5575000	7777700	12300000	11400000	9979000	1.88907	0.00850129
VC2118	Q9KQ83	50S ribosomal protein L3 glutamine methyltransferase OS=Vibrio cholerae serotype O1 (strain ATCC 39315 / El Tor Inaba N16961) OX=243277 GN=prmB PE=3 SV=1	983032	2100300	2.01826e+06	2.7773e+06	2.93182e+06	2.61593e+06	1.83909	0.0442584
VC2025	Q9KQH3	50S ribosomal protein L32 OS=Vibrio cholerae serotype O1 (strain ATCC 39315 / El Tor Inaba N16961) OX=243277 GN=rpmF PE=3 SV=3	13100000	20700000	12900000	23900000	27500000	28700000	1.79258	0.0194218
VC2658	Q9KNS3	Fumarate reductase subunit C OS=Vibrio cholerae serotype O1 (strain ATCC 39315 / El Tor Inaba N16961) OX=243277 GN=frdC PE=3 SV=1	840540	834920	688620	1245600	1721200	1230800	1.77692	0.0222413
VC2588	Q9KNZ2	50S ribosomal protein L29 OS=Vibrio cholerae serotype O1 (strain ATCC 39315 / El Tor Inaba N16961) OX=243277 GN=rpmC PE=3 SV=1	15000000	25500000	19900000	32700000	36600000	30700000	1.71934	0.0194559
VC1410	Q9KS50	Multidrug resistance protein VceA OS=Vibrio cholerae serotype O1 (strain ATCC 39315 / El Tor Inaba N16961) OX=243277 GN=VC_1410 PE=4 SV=1	4156600	4713500	6183600	8870800	7767500	7962000	1.68989	0.0101258
VC0273	Q9KV83	DNA-binding protein HU-alpha OS=Vibrio cholerae serotype O1 (strain ATCC 39315 / El Tor Inaba N16961) OX=243277 GN=hupA PE=3 SV=1	19200000	19900000	24300000	30200000	38900000	34300000	1.6464	0.0109995
VC2064	Q9KQD6	Protein phosphatase CheZ OS=Vibrio cholerae serotype O1 (strain ATCC 39315 / El Tor Inaba N16961) OX=243277 GN=VC_2064 PE=3 SV=1	723270	848670	794800	1.20827e+06	1.33786e+06	1275700	1.61735	0.000743471
VCA0184	Q9KMY2	Cold shock DNA-binding domain protein OS=Vibrio cholerae serotype O1 (strain ATCC 39315 / El Tor Inaba N16961) OX=243277 GN=VC_A0184 PE=4 SV=1	3.825e+06	2434900	2913300	3952700	4541700	4989900	1.53715	0.0469758
VC1560	Q9KRS6	Catalase-peroxidase OS=Vibrio cholerae serotype O1 (strain ATCC 39315 / El Tor Inaba N16961) OX=243277 GN=katG PE=3 SV=1	12800000	11300000	10700000	14800000	16200000	21200000	1.52373	0.046747
VCA0053	Q9KNB2	Purine nucleoside phosphorylase DeoD-type 2 OS=Vibrio cholerae serotype O1 (strain ATCC 39315 / El Tor Inaba N16961) OX=243277 GN=deoD2 PE=3 SV=2	10700000	13100000	13300000	17700000	17800000	20100000	1.50809	0.00575602
VC0535	Q9KUI6	DNA mismatch repair protein MutS OS=Vibrio cholerae serotype O1 (strain ATCC 39315 / El Tor Inaba N16961) OX=243277 GN=mutS PE=3 SV=1	895450	966250	894690	1261600	1386000	1490600	1.50312	0.0028078
VC2092	Q9KQA8	Citrate synthase OS=Vibrio cholerae serotype O1 (strain ATCC 39315 / El Tor Inaba N16961) OX=243277 GN=VC_2092 PE=3 SV=1	5335900	4929900	4803800	7574300	7307000	7448300	1.48406	0.000169954
VC2099	Q9KQA1	Flavodoxin OS=Vibrio cholerae serotype O1 (strain ATCC 39315 / El Tor Inaba N16961) OX=243277 GN=VC_2099 PE=3 SV=1	3883600	3879000	3114200	4804400	4784400	6170600	1.48398	0.0362641
VC0798	Q9KTU0	Citrate (pro-3S)-lyase subunit beta OS=Vibrio cholerae serotype O1 (strain ATCC 39315 / El Tor Inaba N16961) OX=243277 GN=VC_0798 PE=3 SV=1	2369600	2660200	2431400	2980700	3775100	4255500	1.47574	0.0363177
VC2400	Q9KPG8	UDP-N-acetylmuramate--L-alanine ligase OS=Vibrio cholerae serotype O1 (strain ATCC 39315 / El Tor Inaba N16961) OX=243277 GN=murC PE=3 SV=2	8043500	7685700	8125800	11000000	11200000	12800000	1.46668	0.00315827
VC0566	Q9KUF5	Periplasmic serine endoprotease DegP-like OS=Vibrio cholerae serotype O1 (strain ATCC 39315 / El Tor Inaba N16961) OX=243277 GN=VC_0566 PE=3 SV=1	214000000	196000000	242000000	344000000	288000000	304000000	1.44435	0.011413
VC0706	Q9KU23	Sigma-54 modulation protein, putative OS=Vibrio cholerae serotype O1 (strain ATCC 39315 / El Tor Inaba N16961) OX=243277 GN=VC_0706 PE=4 SV=1	45100000	48600000	54600000	73100000	67800000	70800000	1.43754	0.00263042
VC0910	Q9KTJ2	PTS system, trehalose-specific IIBC component OS=Vibrio cholerae serotype O1 (strain ATCC 39315 / El Tor Inaba N16961) OX=243277 GN=VC_0910 PE=4 SV=1	13700000	15300000	18500000	21700000	23900000	20200000	1.41264	0.0263085
VC1844	Q9KR03	Cytochrome d ubiquinol oxidase, subunit I OS=Vibrio cholerae serotype O1 (strain ATCC 39315 / El Tor Inaba N16961) OX=243277 GN=VC_1844 PE=3 SV=1	32000000	35900000	38600000	48700000	47900000	53300000	1.41232	0.0047607
VC1158	Q9KSU8	Uncharacterized protein OS=Vibrio cholerae serotype O1 (strain ATCC 39315 / El Tor Inaba N16961) OX=243277 GN=VC_1158 PE=4 SV=1	2758500	2809300	2632300	3264500	4311600	3855600	1.39431	0.0248631
VCA0786	Q9KLF8	Uncharacterized protein OS=Vibrio cholerae serotype O1 (strain ATCC 39315 / El Tor Inaba N16961) OX=243277 GN=VC_A0786 PE=4 SV=1	1033200	727720	958800	1.16296e+06	1.20818e+06	1289600	1.37694	0.0340682
VC0078	Q9KVR1	Ferritin OS=Vibrio cholerae serotype O1 (strain ATCC 39315 / El Tor Inaba N16961) OX=243277 GN=VC_0078 PE=1 SV=1	9305600	6922300	8847700	11000000	11600000	11200000	1.37456	0.017972
VCA0540	Q9KM49	Formate transporter 1, putative OS=Vibrio cholerae serotype O1 (strain ATCC 39315 / El Tor Inaba N16961) OX=243277 GN=VC_A0540 PE=3 SV=1	5469600	5845800	6884600	7954400	8004600	8471500	1.35136	0.010229
VC2188	P0C6C3;P0C6C7	Flagellin A OS=Vibrio cholerae serotype O1 (strain ATCC 39315 / El Tor Inaba N16961) OX=243277 GN=flaA PE=3 SV=1	19600000	18100000	17300000	25600000	27500000	21000000	1.34644	0.0357034
VC2774	Q9KNG5	Ribosomal RNA small subunit methyltransferase G OS=Vibrio cholerae serotype O1 (strain ATCC 39315 / El Tor Inaba N16961) OX=243277 GN=rsmG PE=3 SV=1	818030	981506	918530	1336000	1.16851e+06	1107800	1.34326	0.0231137
VCA0061	Q9KNA4	ATP-dependent RNA helicase, DEAD box family OS=Vibrio cholerae serotype O1 (strain ATCC 39315 / El Tor Inaba N16961) OX=243277 GN=VC_A0061 PE=3 SV=1	7991700	7277400	7047100	10200000	9038600	10600000	1.34083	0.0102067
VC0561	Q9KUG0	30S ribosomal protein S16 OS=Vibrio cholerae serotype O1 (strain ATCC 39315 / El Tor Inaba N16961) OX=243277 GN=rpsP PE=3 SV=1	10600000	13000000	12900000	16400000	17000000	15000000	1.33922	0.0156453
VC0435	Q9KUT0	50S ribosomal protein L21 OS=Vibrio cholerae serotype O1 (strain ATCC 39315 / El Tor Inaba N16961) OX=243277 GN=rplU PE=3 SV=1	99100000	78400000	80200000	119000000	108000000	115000000	1.33742	0.018808
VC0604	Q9KUB8	Aconitate hydratase B OS=Vibrio cholerae serotype O1 (strain ATCC 39315 / El Tor Inaba N16961) OX=243277 GN=VC_0604 PE=3 SV=1	18300000	18100000	18900000	23800000	27100000	22600000	1.33118	0.0113425
VC0941	Q9KTG1	Serine hydroxymethyltransferase 1 OS=Vibrio cholerae serotype O1 (strain ATCC 39315 / El Tor Inaba N16961) OX=243277 GN=glyA1 PE=3 SV=2	49800000	52700000	56200000	76000000	62300000	71700000	1.32802	0.0183929
VC0660	Q9KU63	ATP-dependent RNA helicase SrmB OS=Vibrio cholerae serotype O1 (strain ATCC 39315 / El Tor Inaba N16961) OX=243277 GN=srmB PE=3 SV=1	6409000	6891400	5636600	7411900	8171400	9111900	1.31959	0.0350783
VC1312	Q9KSE5	Broad specificity amino-acid racemase OS=Vibrio cholerae serotype O1 (strain ATCC 39315 / El Tor Inaba N16961) OX=243277 GN=bsrV PE=1 SV=3	1554600	1776000	1694900	2140600	2156500	2286400	1.31339	0.00283234
VC2751	Q9KNI7	Adenosine deaminase OS=Vibrio cholerae serotype O1 (strain ATCC 39315 / El Tor Inaba N16961) OX=243277 GN=add PE=1 SV=1	8371500	9602900	11700000	12200000	13100000	12800000	1.30517	0.0493627
VC0326	Q9KV32	50S ribosomal protein L10 OS=Vibrio cholerae serotype O1 (strain ATCC 39315 / El Tor Inaba N16961) OX=243277 GN=rplJ PE=3 SV=1	79300000	70300000	78200000	97200000	96500000	97700000	1.28259	0.00175761
VC0659	Q9KU64	Peptide chain release factor 3 OS=Vibrio cholerae serotype O1 (strain ATCC 39315 / El Tor Inaba N16961) OX=243277 GN=prfC PE=3 SV=1	2537300	2495800	2376300	3267600	3177100	3044200	1.28062	0.00101691
VC2281	Q9KPT1	Probable alpha-L-glutamate ligase OS=Vibrio cholerae serotype O1 (strain ATCC 39315 / El Tor Inaba N16961) OX=243277 GN=rimK PE=3 SV=1	885508	1002200	934770	1.29753e+06	1.15714e+06	1.11701e+06	1.27162	0.0178117
VC1213	Q9KSP3	Transcriptional regulator, LuxR family OS=Vibrio cholerae serotype O1 (strain ATCC 39315 / El Tor Inaba N16961) OX=243277 GN=VC_1213 PE=4 SV=1	1.5949e+06	1785100	1704400	2.09714e+06	2.11312e+06	2.19707e+06	1.26257	0.00222309
VCA0290	P0A479	50S ribosomal protein L20 OS=Vibrio cholerae serotype O1 (strain ATCC 39315 / El Tor Inaba N16961) OX=243277 GN=rplT PE=3 SV=1	43800000	50800000	50700000	59300000	65500000	56600000	1.25321	0.026539
VC0105	Q9KVN6	Delta-aminolevulinic acid dehydratase OS=Vibrio cholerae serotype O1 (strain ATCC 39315 / El Tor Inaba N16961) OX=243277 GN=VC_0105 PE=3 SV=1	11100000	12100000	11000000	13100000	15700000	13700000	1.24105	0.0324722
VC1081	Q9KT24	Response regulator OS=Vibrio cholerae serotype O1 (strain ATCC 39315 / El Tor Inaba N16961) OX=243277 GN=VC_1081 PE=4 SV=1	2.4829e+06	2457700	2.64952e+06	3230900	3.27283e+06	2.87623e+06	1.2395	0.0128643
VC0767	Q9KTW3	Inosine-5-monophosphate dehydrogenase OS=Vibrio cholerae serotype O1 (strain ATCC 39315 / El Tor Inaba N16961) OX=243277 GN=guaB PE=1 SV=1	126000000	130000000	132000000	154000000	157000000	170000000	1.23926	0.00402425
VCA0166	Q9KN00;Q9KL16	Cold shock-like protein CspA OS=Vibrio cholerae serotype O1 (strain ATCC 39315 / El Tor Inaba N16961) OX=243277 GN=cspA PE=3 SV=1	7060700	7090400	6923900	8875400	8244900	8971000	1.2385	0.00201205
VC0986	Q9KTB7	Adenylate kinase OS=Vibrio cholerae serotype O1 (strain ATCC 39315 / El Tor Inaba N16961) OX=243277 GN=adk PE=1 SV=1	15500000	18600000	16000000	20700000	21800000	19100000	1.23376	0.0365311
VC0245	Q9KVA4	RfbG protein OS=Vibrio cholerae serotype O1 (strain ATCC 39315 / El Tor Inaba N16961) OX=243277 GN=VC_0245 PE=4 SV=1	30000000	31700000	30400000	39500000	36100000	37700000	1.23187	0.003101
VC0349	Q9KV09	Protein HflK OS=Vibrio cholerae serotype O1 (strain ATCC 39315 / El Tor Inaba N16961) OX=243277 GN=hflK PE=3 SV=1	86800000	81500000	74600000	94700000	108000000	93100000	1.22139	0.0403347
VC2295	Q9KPS1	Na(+)-translocating NADH-quinone reductase subunit A OS=Vibrio cholerae serotype O1 (strain ATCC 39315 / El Tor Inaba N16961) OX=243277 GN=nqrA PE=1 SV=2	172000000	181000000	200000000	215000000	227000000	222000000	1.20471	0.0144822
VC0305	Q9KV52	ATP-dependent RNA helicase RhlB OS=Vibrio cholerae serotype O1 (strain ATCC 39315 / El Tor Inaba N16961) OX=243277 GN=rhlB PE=3 SV=1	16400000	15900000	18000000	20200000	18400000	21900000	1.20187	0.0463495
VC2599	Q9KNY1	Ribonuclease R OS=Vibrio cholerae serotype O1 (strain ATCC 39315 / El Tor Inaba N16961) OX=243277 GN=rnr PE=3 SV=1	8572100	7793000	8206700	9827700	9663100	10000000	1.20165	0.00259946
VC2465	Q9KPA8	Sigma-E factor regulatory protein RseB OS=Vibrio cholerae serotype O1 (strain ATCC 39315 / El Tor Inaba N16961) OX=243277 GN=VC_2465 PE=3 SV=1	656600	629330	632790	543220	582080	470260	-1.20221	0.033548
VCA0014	Q9KNF0	4-alpha-glucanotransferase OS=Vibrio cholerae serotype O1 (strain ATCC 39315 / El Tor Inaba N16961) OX=243277 GN=VC_A0014 PE=3 SV=1	13000000	13500000	14600000	11600000	10300000	12000000	-1.21105	0.0262867
VC0459	Q9KUQ6	Uncharacterized protein OS=Vibrio cholerae serotype O1 (strain ATCC 39315 / El Tor Inaba N16961) OX=243277 GN=VC_0459 PE=3 SV=1	1625800	1571700	1675600	1.25299e+06	1304700	1.4223e+06	-1.22467	0.00699061
VC1129	Q9KSX7	Inosine-guanosine kinase OS=Vibrio cholerae serotype O1 (strain ATCC 39315 / El Tor Inaba N16961) OX=243277 GN=VC_1129 PE=4 SV=1	1.17129e+06	1300000	1272400	958030	962774	1128000	-1.22697	0.0273925
VC2577	Q9KP03	50S ribosomal protein L15 OS=Vibrio cholerae serotype O1 (strain ATCC 39315 / El Tor Inaba N16961) OX=243277 GN=rplO PE=3 SV=1	351000000	399000000	399000000	306000000	324000000	301000000	-1.23041	0.0141177
VC2165	Q9KQ39	Arsenate reductase OS=Vibrio cholerae serotype O1 (strain ATCC 39315 / El Tor Inaba N16961) OX=243277 GN=VC_2165 PE=1 SV=1	692676	650797	660685	561274	528807	536620	-1.232	0.00140739
VC1911	Q9KQT7	Orotidine 5-phosphate decarboxylase OS=Vibrio cholerae serotype O1 (strain ATCC 39315 / El Tor Inaba N16961) OX=243277 GN=pyrF PE=1 SV=1	2506700	2.27343e+06	2.37728e+06	2.00459e+06	1833900	1937300	-1.23901	0.00533514
VC2589	Q9KNZ1	50S ribosomal protein L16 OS=Vibrio cholerae serotype O1 (strain ATCC 39315 / El Tor Inaba N16961) OX=243277 GN=rplP PE=3 SV=1	111000000	129000000	113000000	93700000	91600000	97900000	-1.23937	0.0177724
VC0055	Q9KVT4	Oxygen-dependent coproporphyrinogen-III oxidase OS=Vibrio cholerae serotype O1 (strain ATCC 39315 / El Tor Inaba N16961) OX=243277 GN=hemF PE=3 SV=1	344840	415153	415356	308686	311140	318692	-1.24384	0.0289431
VC0251	Q9KV99	Acyl protein synthase/acyl-CoA reductase RfbN OS=Vibrio cholerae serotype O1 (strain ATCC 39315 / El Tor Inaba N16961) OX=243277 GN=VC_0251 PE=4 SV=1	128000000	130000000	138000000	111000000	107000000	98000000	-1.24979	0.00557709
VC2665	Q9KNR6	10 kDa chaperonin 1 OS=Vibrio cholerae serotype O1 (strain ATCC 39315 / El Tor Inaba N16961) OX=243277 GN=groS1 PE=3 SV=1	66500000	75200000	76100000	53900000	63800000	56100000	-1.25202	0.0267494
VCA0657	Q9KLT4	Glycerol-3-phosphate dehydrogenase OS=Vibrio cholerae serotype O1 (strain ATCC 39315 / El Tor Inaba N16961) OX=243277 GN=VC_A0657 PE=3 SV=1	81700000	75000000	69300000	55300000	55100000	68100000	-1.25302	0.0474155
VC0856	O34242	Chaperone protein DnaJ OS=Vibrio cholerae serotype O1 (strain ATCC 39315 / El Tor Inaba N16961) OX=243277 GN=dnaJ PE=3 SV=2	22900000	26100000	25500000	19900000	20000000	19300000	-1.25411	0.00713483
VC2022	Q9KQH6	Malonyl CoA-acyl carrier protein transacylase OS=Vibrio cholerae serotype O1 (strain ATCC 39315 / El Tor Inaba N16961) OX=243277 GN=VC_2022 PE=1 SV=1	46500000	43000000	42600000	36600000	33100000	35400000	-1.25636	0.00501309
VC2244	Q9KPW8	Acetyl-coenzyme A carboxylase carboxyl transferase subunit alpha OS=Vibrio cholerae serotype O1 (strain ATCC 39315 / El Tor Inaba N16961) OX=243277 GN=accA PE=3 SV=1	57600000	65200000	55100000	42500000	47800000	50200000	-1.25942	0.0303432
VC0469	Q9KUP6	Ribosomal RNA small subunit methyltransferase E OS=Vibrio cholerae serotype O1 (strain ATCC 39315 / El Tor Inaba N16961) OX=243277 GN=VC_0469 PE=3 SV=1	1989200	2167300	2412200	1804700	1814000	1516000	-1.26438	0.038125
VC2030	Q9KQG8	Ribonuclease E OS=Vibrio cholerae serotype O1 (strain ATCC 39315 / El Tor Inaba N16961) OX=243277 GN=rne PE=1 SV=1	112000000	113000000	116000000	95100000	86300000	87700000	-1.26643	0.00130231
VC0437	Q9KUS8	GTPase Obg/CgtA OS=Vibrio cholerae serotype O1 (strain ATCC 39315 / El Tor Inaba N16961) OX=243277 GN=cgtA PE=1 SV=2	1012100	1124300	964207	862190	830920	749630	-1.26668	0.0195348
VC1837	Q9KR10	TolA protein OS=Vibrio cholerae serotype O1 (strain ATCC 39315 / El Tor Inaba N16961) OX=243277 GN=VC_1837 PE=1 SV=1	1379200	1.18285e+06	1.10886e+06	955610	1.0295e+06	877290	-1.27422	0.0426426
VCA0235	Q9KMT5	Acetate kinase 2 OS=Vibrio cholerae serotype O1 (strain ATCC 39315 / El Tor Inaba N16961) OX=243277 GN=ackA2 PE=3 SV=1	68500000	73400000	66300000	54500000	60100000	48700000	-1.27716	0.0185461
VCA0566	Q9KM23	Transcriptional regulator OS=Vibrio cholerae serotype O1 (strain ATCC 39315 / El Tor Inaba N16961) OX=243277 GN=VC_A0566 PE=4 SV=1	4737100	5367400	5312800	4170800	3372000	4444900	-1.27914	0.03954
VC1854	Q9KQZ3	Porin, putative OS=Vibrio cholerae serotype O1 (strain ATCC 39315 / El Tor Inaba N16961) OX=243277 GN=VC_1854 PE=4 SV=1	10600000	11100000	9047500	7972000	8420700	7547500	-1.27937	0.0272765
VCA0514	Q9KM74	Uncharacterized protein OS=Vibrio cholerae serotype O1 (strain ATCC 39315 / El Tor Inaba N16961) OX=243277 GN=VC_A0514 PE=4 SV=1	3990900	4071200	4289900	3403100	3519800	2688200	-1.27991	0.0292716
VC2535	Q9KP44	PmbA protein OS=Vibrio cholerae serotype O1 (strain ATCC 39315 / El Tor Inaba N16961) OX=243277 GN=VC_2535 PE=3 SV=1	2604400	2535900	2168900	1830900	1749000	2007200	-1.29414	0.0208544
VC0749	Q9KTY1	Iron-sulfur cluster assembly scaffold protein IscU OS=Vibrio cholerae serotype O1 (strain ATCC 39315 / El Tor Inaba N16961) OX=243277 GN=VC_0749 PE=3 SV=1	1.62182e+06	1.70078e+06	1.80464e+06	1.22477e+06	1.33239e+06	1401100	-1.29591	0.00614787
VC1920	Q9KQS8	Lon protease OS=Vibrio cholerae serotype O1 (strain ATCC 39315 / El Tor Inaba N16961) OX=243277 GN=lon PE=2 SV=1	85600000	81600000	80100000	71800000	62300000	55700000	-1.30568	0.0179939
VC0985	P22359	Chaperone protein HtpG OS=Vibrio cholerae serotype O1 (strain ATCC 39315 / El Tor Inaba N16961) OX=243277 GN=htpG PE=2 SV=2	476000000	466000000	491000000	321000000	377000000	399000000	-1.30661	0.0100037
VCA0511	Q9KM77	Anaerobic ribonucleoside-triphosphate reductase OS=Vibrio cholerae serotype O1 (strain ATCC 39315 / El Tor Inaba N16961) OX=243277 GN=VC_A0511 PE=4 SV=1	14200000	14600000	14500000	11300000	11400000	10200000	-1.31576	0.00100142
VC0889	Q9KTL3	1-deoxy-D-xylulose-5-phosphate synthase OS=Vibrio cholerae serotype O1 (strain ATCC 39315 / El Tor Inaba N16961) OX=243277 GN=dxs PE=3 SV=1	4522400	4236900	4373000	3174700	3189300	3552100	-1.32332	0.00194943
VC2765	Q9KNH4	ATP synthase gamma chain OS=Vibrio cholerae serotype O1 (strain ATCC 39315 / El Tor Inaba N16961) OX=243277 GN=atpG PE=3 SV=1	103000000	104000000	97300000	72900000	74000000	82200000	-1.32502	0.00223685
VC1306	Q9KSF0	Uncharacterized protein OS=Vibrio cholerae serotype O1 (strain ATCC 39315 / El Tor Inaba N16961) OX=243277 GN=VC_1306 PE=4 SV=1	683500	701161	764607	532790	615197	458533	-1.32944	0.024626
VC1890	Q9KQV8	NADH dehydrogenase OS=Vibrio cholerae serotype O1 (strain ATCC 39315 / El Tor Inaba N16961) OX=243277 GN=VC_1890 PE=4 SV=1	21700000	24300000	21200000	19100000	16800000	14400000	-1.33287	0.0275773
VC0907	Q9KTJ5	Methionine import ATP-binding protein MetN OS=Vibrio cholerae serotype O1 (strain ATCC 39315 / El Tor Inaba N16961) OX=243277 GN=metN PE=3 SV=1	1383900	1.15962e+06	1.13273e+06	998480	947940	792570	-1.34009	0.0363374
VC2250	Q9KPW2	UDP-3-O-acylglucosamine N-acyltransferase OS=Vibrio cholerae serotype O1 (strain ATCC 39315 / El Tor Inaba N16961) OX=243277 GN=lpxD PE=3 SV=1	14800000	12200000	12100000	9358200	10300000	9211200	-1.34058	0.0227628
VC0977	Q9KTC5	Thioredoxin domain-containing protein OS=Vibrio cholerae serotype O1 (strain ATCC 39315 / El Tor Inaba N16961) OX=243277 GN=VC_0977 PE=4 SV=1	1558200	1.31651e+06	1309700	1070000	864220	1138000	-1.35621	0.0330137
VC2738	Q9KNK0	Phosphoenolpyruvate carboxykinase (ATP) OS=Vibrio cholerae serotype O1 (strain ATCC 39315 / El Tor Inaba N16961) OX=243277 GN=pckA PE=3 SV=3	218000000	214000000	225000000	149000000	167000000	167000000	-1.35988	0.00104079
VC2472	Q9KPA1	tRNA-modifying protein YgfZ OS=Vibrio cholerae serotype O1 (strain ATCC 39315 / El Tor Inaba N16961) OX=243277 GN=VC_2472 PE=3 SV=1	3610600	3960800	3809600	3.3519e+06	2659800	2244100	-1.37052	0.0370658
VC1304	Q9KSF2	Fumarate hydratase class I OS=Vibrio cholerae serotype O1 (strain ATCC 39315 / El Tor Inaba N16961) OX=243277 GN=VC_1304 PE=3 SV=1	20800000	18000000	15800000	11400000	15300000	12400000	-1.37433	0.0499629
VC1835	Q9KR12	Peptidoglycan-associated protein OS=Vibrio cholerae serotype O1 (strain ATCC 39315 / El Tor Inaba N16961) OX=243277 GN=pal PE=3 SV=1	109000000	102000000	95000000	72100000	68100000	79700000	-1.38372	0.00556933
VC1039	Q9KT66	AsmA protein OS=Vibrio cholerae serotype O1 (strain ATCC 39315 / El Tor Inaba N16961) OX=243277 GN=VC_1039 PE=4 SV=1	16800000	15600000	15200000	9856500	10900000	13000000	-1.40143	0.011432
VC0645	Q9KU78	tRNA pseudouridine synthase B OS=Vibrio cholerae serotype O1 (strain ATCC 39315 / El Tor Inaba N16961) OX=243277 GN=truB PE=3 SV=1	2732700	3348900	2846800	2.18091e+06	2.35022e+06	1823900	-1.40151	0.0247791
VC0748	Q9KTY2	Cysteine desulfurase IscS OS=Vibrio cholerae serotype O1 (strain ATCC 39315 / El Tor Inaba N16961) OX=243277 GN=iscS PE=3 SV=1	64100000	57200000	57200000	41300000	44300000	40400000	-1.41171	0.00248255
VC2485	Q9KP88	Transcriptional regulator, LysR family OS=Vibrio cholerae serotype O1 (strain ATCC 39315 / El Tor Inaba N16961) OX=243277 GN=VC_2485 PE=3 SV=1	7275800	8290500	6085700	5032600	5537900	4606900	-1.41732	0.0355115
VC0473	Q9KUP2	Transketolase 1 OS=Vibrio cholerae serotype O1 (strain ATCC 39315 / El Tor Inaba N16961) OX=243277 GN=tkt1 PE=3 SV=2	2313700	2.342e+06	2.52973e+06	1.60355e+06	1.85884e+06	1.58485e+06	-1.41961	0.00306273
VC1077	Q9KT28	Uncharacterized protein OS=Vibrio cholerae serotype O1 (strain ATCC 39315 / El Tor Inaba N16961) OX=243277 GN=VC_1077 PE=4 SV=1	10600000	13300000	9939400	8537000	6382500	8190800	-1.42225	0.0433604
VC0828	Q60153	Toxin coregulated pilin OS=Vibrio cholerae serotype O1 (strain ATCC 39315 / El Tor Inaba N16961) OX=243277 GN=tcpA PE=1 SV=1	1362600	1316800	1198600	1118400	791650	811130	-1.42945	0.0296986
VC2462	Q9KPB1	Signal peptidase I OS=Vibrio cholerae serotype O1 (strain ATCC 39315 / El Tor Inaba N16961) OX=243277 GN=VC_2462 PE=3 SV=1	6499300	6518500	5537800	3905700	4491100	4466800	-1.43094	0.00725078
VCA0573	Q9KM16	DamX-related protein OS=Vibrio cholerae serotype O1 (strain ATCC 39315 / El Tor Inaba N16961) OX=243277 GN=VC_A0573 PE=4 SV=1	13200000	12700000	12000000	9613600	7688700	9113800	-1.43322	0.00473188
VC1987	Q9KQL1	Outer membrane lipoprotein Slp, putative OS=Vibrio cholerae serotype O1 (strain ATCC 39315 / El Tor Inaba N16961) OX=243277 GN=VC_1987 PE=4 SV=1	3529800	4087100	3926100	1883400	3.09721e+06	2957300	-1.46727	0.0451358
VCA1079	Q9KKM4	Pyridoxine/pyridoxamine 5-phosphate oxidase OS=Vibrio cholerae serotype O1 (strain ATCC 39315 / El Tor Inaba N16961) OX=243277 GN=pdxH PE=3 SV=1	3727900	3654500	4817600	2464900	2787100	2966100	-1.47093	0.0302636
VC0487	Q9KUM8	Glutamine--fructose-6-phosphate aminotransferase [isomerizing] OS=Vibrio cholerae serotype O1 (strain ATCC 39315 / El Tor Inaba N16961) OX=243277 GN=glmS PE=3 SV=3	38200000	40100000	43200000	24400000	26800000	30100000	-1.49713	0.0036927
VC0641	Q9KU82	Ribosome maturation factor RimP OS=Vibrio cholerae serotype O1 (strain ATCC 39315 / El Tor Inaba N16961) OX=243277 GN=rimP PE=3 SV=1	749351	672117	656086	379640	443645	548810	-1.49761	0.0146365
VC2767	Q9KNH2	ATP synthase subunit delta OS=Vibrio cholerae serotype O1 (strain ATCC 39315 / El Tor Inaba N16961) OX=243277 GN=atpH PE=3 SV=1	19300000	21200000	23400000	14600000	14400000	13200000	-1.50013	0.00459791
VC1148	Q9KSV8	Uncharacterized protein OS=Vibrio cholerae serotype O1 (strain ATCC 39315 / El Tor Inaba N16961) OX=243277 GN=VC_1148 PE=4 SV=1	15600000	16800000	17500000	10700000	11700000	10800000	-1.5004	0.000958763
VCA1114	Q9KKJ3	ParB family protein OS=Vibrio cholerae serotype O1 (strain ATCC 39315 / El Tor Inaba N16961) OX=243277 GN=VC_A1114 PE=3 SV=1	30400000	28900000	27800000	16500000	18700000	22000000	-1.51424	0.00486346
VC0799	Q9KTT9	Citrate lyase alpha chain OS=Vibrio cholerae serotype O1 (strain ATCC 39315 / El Tor Inaba N16961) OX=243277 GN=VC_0799 PE=4 SV=1	4244100	5043900	4675900	2341500	2993600	3803300	-1.53171	0.0288851
VC0968	Q9KTD4	Cysteine synthase OS=Vibrio cholerae serotype O1 (strain ATCC 39315 / El Tor Inaba N16961) OX=243277 GN=VC_0968 PE=3 SV=1	65200000	65300000	46400000	26900000	36600000	43100000	-1.57733	0.0405451
VC2440	Q9KPD2	Uncharacterized protein OS=Vibrio cholerae serotype O1 (strain ATCC 39315 / El Tor Inaba N16961) OX=243277 GN=VC_2440 PE=4 SV=1	1114500	1450100	1313500	962441	917323	522730	-1.58385	0.0446334
VC0718	Q9KU12	Recombination-associated protein RdgC OS=Vibrio cholerae serotype O1 (strain ATCC 39315 / El Tor Inaba N16961) OX=243277 GN=rdgC PE=3 SV=1	8979100	8393300	8217100	5390500	5343800	5292200	-1.59485	0.000162739
VCA1095	Q9KKK9	Phosphorelay protein LuxU OS=Vibrio cholerae serotype O1 (strain ATCC 39315 / El Tor Inaba N16961) OX=243277 GN=VC_A1095 PE=4 SV=1	2.31613e+06	2.36636e+06	2.64723e+06	1.47069e+06	1642900	1.41135e+06	-1.61083	0.00166939
VC0554	Q9KUG7	Protease, insulinase family/protease, insulinase family OS=Vibrio cholerae serotype O1 (strain ATCC 39315 / El Tor Inaba N16961) OX=243277 GN=VC_0554 PE=3 SV=1	18800000	16000000	15500000	10500000	10900000	9635500	-1.61169	0.00418695
VC2460	Q9KPB3	GTPase Era OS=Vibrio cholerae serotype O1 (strain ATCC 39315 / El Tor Inaba N16961) OX=243277 GN=era PE=3 SV=3	4605000	3838800	4862700	3345500	2553600	2267000	-1.61472	0.0183777
VC0620	Q9KUA3	Peptide ABC transporter, periplasmic peptide-binding protein OS=Vibrio cholerae serotype O1 (strain ATCC 39315 / El Tor Inaba N16961) OX=243277 GN=VC_0620 PE=1 SV=1	45900000	37300000	41700000	19400000	30000000	25400000	-1.63393	0.0133637
VC0589	Q9KUD3	ABC transporter, ATP-binding protein OS=Vibrio cholerae serotype O1 (strain ATCC 39315 / El Tor Inaba N16961) OX=243277 GN=VC_0589 PE=4 SV=1	5019200	4389300	4851800	3072700	3250400	2292000	-1.64373	0.00575108
VC0222	Q9KVC4	Phosphopantetheine adenylyltransferase OS=Vibrio cholerae serotype O1 (strain ATCC 39315 / El Tor Inaba N16961) OX=243277 GN=coaD PE=3 SV=1	884423	868763	982739	534100	509240	610220	-1.65654	0.00153011
VC1246	Q9KSL0	Uncharacterized protein OS=Vibrio cholerae serotype O1 (strain ATCC 39315 / El Tor Inaba N16961) OX=243277 GN=VC_1246 PE=4 SV=1	884412	868748	982712	534109	509180	610211	-1.65657	0.00153045
VC1091	Q9KT14	Oligopeptide ABC transporter, periplasmic oligopeptide-binding protein OS=Vibrio cholerae serotype O1 (strain ATCC 39315 / El Tor Inaba N16961) OX=243277 GN=VC_1091 PE=3 SV=1	24600000	24700000	23900000	13800000	15700000	14000000	-1.68315	0.000110481
VCA0575	Q9KM14	Transcriptional regulator, LysR family OS=Vibrio cholerae serotype O1 (strain ATCC 39315 / El Tor Inaba N16961) OX=243277 GN=VC_A0575 PE=3 SV=1	1435000	1.21819e+06	1209800	874300	881010	531570	-1.69313	0.0185029
VC2523	Q9KP53	Arabinose 5-phosphate isomerase OS=Vibrio cholerae serotype O1 (strain ATCC 39315 / El Tor Inaba N16961) OX=243277 GN=VC_2523 PE=3 SV=1	3727100	4467200	5232400	2668600	2650300	2309700	-1.7136	0.0126931
VC2636	Q9KNU4	Transcriptional regulator, LysR family OS=Vibrio cholerae serotype O1 (strain ATCC 39315 / El Tor Inaba N16961) OX=243277 GN=VC_2636 PE=3 SV=1	2455300	2520900	2855200	1502500	1644500	1354900	-1.7253	0.00175332
VC0171	Q9KVH5	Peptide ABC transporter, periplasmic peptide-binding protein OS=Vibrio cholerae serotype O1 (strain ATCC 39315 / El Tor Inaba N16961) OX=243277 GN=VC_0171 PE=3 SV=1	6209900	7654200	8032300	3681700	3928200	4985200	-1.73739	0.0105674
VCA0175	Q9KMZ1	MoxR-related protein OS=Vibrio cholerae serotype O1 (strain ATCC 39315 / El Tor Inaba N16961) OX=243277 GN=VC_A0175 PE=4 SV=1	13600000	12400000	13600000	9425800	8109600	4863200	-1.75988	0.0153973
VC0391	Q9KUW8	Aspartokinase OS=Vibrio cholerae serotype O1 (strain ATCC 39315 / El Tor Inaba N16961) OX=243277 GN=VC_0391 PE=3 SV=1	6374200	5775600	6550000	2824800	3586400	3898900	-1.80791	0.00211743
VC0947	Q9KTF5	Serine-type D-Ala-D-Ala carboxypeptidase OS=Vibrio cholerae serotype O1 (strain ATCC 39315 / El Tor Inaba N16961) OX=243277 GN=VC_0947 PE=1 SV=1	63200000	57100000	57900000	37600000	32400000	26700000	-1.84786	0.00180214
VC0886	Q9KTL6	Uncharacterized protein OS=Vibrio cholerae serotype O1 (strain ATCC 39315 / El Tor Inaba N16961) OX=243277 GN=VC_0886 PE=4 SV=1	3225300	2554000	2371100	952060	947590	2119700	-1.92285	0.042425
VC1649	Q9KRJ1	Trypsin, putative OS=Vibrio cholerae serotype O1 (strain ATCC 39315 / El Tor Inaba N16961) OX=243277 GN=VC_1649 PE=1 SV=1	1771100	1275900	1649800	565580	934330	626620	-2.09578	0.0103026
VCA0656	Q9KLT5	Fructokinase OS=Vibrio cholerae serotype O1 (strain ATCC 39315 / El Tor Inaba N16961) OX=243277 GN=VC_A0656 PE=3 SV=1	984628	885594	1.10905e+06	373370	477791	542216	-2.13126	0.00287776
VC0873	Q9KTM9	Uncharacterized protein OS=Vibrio cholerae serotype O1 (strain ATCC 39315 / El Tor Inaba N16961) OX=243277 GN=VC_0873 PE=4 SV=1	3529300	3041500	4037500	1429400	1608600	1347700	-2.36651	0.00223035
VC2398	Q9KPH0	Cell division protein FtsA OS=Vibrio cholerae serotype O1 (strain ATCC 39315 / El Tor Inaba N16961) OX=243277 GN=ftsA PE=3 SV=1	1252700	1.11301e+06	1531600	369910	527080	572180	-2.62597	0.00416063
VC0490	Q9KUM5	Uncharacterized protein OS=Vibrio cholerae serotype O1 (strain ATCC 39315 / El Tor Inaba N16961) OX=243277 GN=VC_0490 PE=4 SV=1	15300000	15800000	18000000	4854000	3245400	5661000	-3.58354	0.0004184
